# Supplementary material for: Early Administration of the Phytocannabinoid Cannabidivarin Prevents the Neurobehavioral Abnormalities Associated with the Fmr1-KO Mouse Model of Fragile X Syndrome
Source: Cells. 2023 Jul 25;12(15):1927. doi: 10.3390/cells12151927 (PMC10416983; doi:10.3390/cells12151927)
Supplement: Supplementary file 1 [file cells-12-01927-s001.zip]

Archive with 1 entries (1 files):
- cells-2483450-supplementary.pdf
